# Supplementary material for: Improving γ-Oryzanol and γ-Aminobutyric Acid Contents in Rice Beverage Amazake Produced with Brown, Milled and Germinated Rices
Source: Foods. 2023 Mar 31;12(7):1476. doi: 10.3390/foods12071476 (PMC10094269; doi:10.3390/foods12071476)
Supplement: Supplementary file 1 [file foods-12-01476-s001.zip]

Archive with 1 entries (1 files):
- foods-2184312-supplementary.pdf
